# Supplementary material for: Insecticidal Activity of Monoterpenoids Against Sitophilus zeamais Motschulsky and Tribolium castaneum Herbst: Preliminary Structure–Activity Relationship Study
Source: Int J Mol Sci. 2025 Apr 5;26(7):3407. doi: 10.3390/ijms26073407 (PMC11989277; doi:10.3390/ijms26073407)
Supplement: Supplementary file 1 [file ijms-26-03407-s001.zip]

Archive with 1 entries (1 files):
- ijms-3518448-supplementary.pdf
